# Supplementary material for: Association between vitamin D and serum uric acid in a large Chinese cohort of middle-aged and elderly Chinese men and women
Source: Front Nutr. 2026 Feb 20;13:1726451. doi: 10.3389/fnut.2026.1726451 (PMC12962944; doi:10.3389/fnut.2026.1726451)
Supplement: Supplementary Table S1 — Association between vitamin D and serum UA in the general population. [file Table_1.xlsx]

## Sheet: contents
Table S1 Association between vitamin D and serum UA in the general population
Table S2 Association between vitamin D and HUA in the general population
Table S3 Association between vitamin D and serum UA
Table S4 Association between vitamin D and HUA
Table S5 VIF&Metric

## Sheet: Table S1
		M1		M2
	n	β (95% CI) P		β (95% CI) P
Vitamin D (per 10 ng/mL increase)	41011	16.87(15.74,18.00) <0.001		7.16(6.08,8.24)	<0.001
Quartiles
Q1 (<18.4 ng/mL)	10253	ref		ref
Q2 (18.4~22.7 ng/mL)	10251	9.37(7.18,11.57)	<0.001	5.01(3.03,6.99)	<0.001
Q3 (22.7~27 ng/mL)	10254	18.77(16.58,20.96)	<0.001	8.49(6.49,10.50)	<0.001
Q4 (≥27 ng/mL)	10253	30.64(28.44,32.83)	<0.001	13.10(11.02,15.18)	<0.001
Categories
Q1 (<18.4 ng/mL)	10253	ref		ref
Q2-Q3 (18.4~27 ng/mL)	20505	14.07(12.17,15.97)	<0.001	6.70(4.98,8.43)	<0.001
Q4 (≥27 ng/mL)	10253	30.64(28.44,32.83)	<0.001	12.98(10.90,15.06)	<0.001
Clinical cut-off
(<20 ng/mL)	13720	ref		ref
(20~30 ng/mL)	21751	15.99(14.27,17.70)	<0.001	6.86(5.29,8.44)	<0.001
(≥30 ng/mL)	5540	31.71(29.21,34.22)	<0.001	12.45(10.09,14.81)	<0.001
P for Trend		<0.001		<0.001
M1 : adjusted none
M2: adjusted age, sex, BMI, smoking, drinking,CREA, hyperlipidemia, HTN and DM
Abbreviations: BMI, body mass index; UA, uric acid; CREA, creatinine; HTN, hypertension; DM, diabetes mellitus.

## Sheet: Table S2
			M1			M2
	N	Event (%)	OR (95CI)	P	OR (95CI)	P
Continuous	41011	7548(18.4)	1.03(1.02,1.03)	<0.001	1.01(1.01,1.01)	<0.001
Quartiles
Q1 (<18.4 ng/mL)	10227	1470(14.4)	ref		ref
Q2 (18.4~22.7 ng/mL)	10238	1794(17.5)	1.27(1.17,1.36)	<0.001	1.16(1.07,1.25)	<0.001
Q3 (22.7~27 ng/mL)	10233	1974(19.3)	1.42(1.32,1.53)	<0.001	1.15(1.06,1.25)	<0.001
Q4 (≥27 ng/mL)	10237	2310(22.6)	1.74(1.62,1.87)	<0.001	1.24(1.14,1.35)	<0.001
Categories
Q1 (<18.4 ng/mL)	10227	1470(14.4)	ref		ref
Q2-Q3 (18.4~27 ng/mL)	20471	3768(18.4)	1.34(1.26,1.43)	<0.001	1.15(1.07,1.24)	<0.001
Q4 (≥27 ng/mL)	10237	2310(22.6)	1.74(1.62,1.87)	<0.001	1.24(1.14,1.35)	<0.001
Clinical cut-off
(<20 ng/mL)	13688	2071(15.1)	ref		ref
(20~30 ng/mL)	21715	4204(19.4)	1.35(1.27,1.43)	<0.001	1.12(1.05,1.20)	<0.001
(≥30 ng/mL)	5532	1273(23.0)	1.68(1.55,1.81)	<0.001	1.15(1.05,1.26)	0.002
P for trend		<0.001			<0.001
M1 : adjusted none
M2: adjusted age, sex, BMI, smoking, drinking,CREA, hyperlipidemia, HTN and DM
Abbreviations: BMI, body mass index; UA, uric acid; CREA, creatinine; HTN, hypertension; DM, diabetes mellitus; HUA, hyperuricemia.

## Sheet: Table S3
Female		Q1(<16.8 ng/mL)	Q2-Q3(16.8~24.6 ng/mL)	Q4(≥24.6 ng/mL)	P for trend	P for FDR
(n=126319)		(n=6467)	(n=12954)	(n=6474)
	M1 (β (95% CI)	ref	4.00(1.81,6.19)	6.41(3.88,8.94)	<0.001	0.004
	M2 (β (95% CI)	ref	3.41(1.38,5.44)	6.32(3.97,8.67)	<0.001	0.004
Male		Q1(<22.4 ng/mL)	Q2-Q3(22.41~30.1 ng/mL)	Q4(≥30.1 ng/mL)
(n=15970)		(n=3779)	(n=7557)	(n=3780)
	M1 (β (95% CI)	ref	-1.93(-5.16,1.29)	0.22(-3.51,3.94)	0.909	0.909
	M2 (β (95% CI)	ref	-1.66(-4.62,1.30)	-0.39(-3.82,3.05)	0.824	0.824
Age < 70		Q1(<22 ng/mL)	Q2-Q3( 22~29.6 ng/mL)	Q4 (≥29.6 ng/mL)
(n=9368)		(n=2342)	(n=4683)	(n=2343)
	M1 (β (95% CI)	ref	-4.90(-9.01,-0.80)	-1.75(-6.49,2.99)	0.469	0.625
	M2 (β (95% CI)	ref	-4.36(-8.18,-0.53)	-1.31(-5.74,3.11)	0.562	0.749
Age ≥ 70		Q1(<23 ng/mL)	Q2-Q3( 23~30.6 ng/mL)	Q4 (≥30.6 ng/mL)
(n=5748)		(n=1437)	(n=2874)	(n=1437)
	M1 (β (95% CI)	ref	0.91(-4.27,6.10)	5.55(-0.44,11.53)	0.069	0.138
	M2 (β (95% CI)	ref	1.36(-3.28,6.00)	3.31(-2.07,8.69)	0.228	0.456
M1 : adjusted none;
M2: adjusted age, sex, BMI, smoking, drinking,CREA, hyperlipidemia, HTN and DM;
Abbreviations: BMI, body mass index; UA, uric acid; CREA, creatinine; HTN, hypertension; DM, diabetes mellitus; HUA, hyperuricemia.

## Sheet: Table S4
Female		Q1(<16.8 ng/mL)	Q2-Q3( 16.8~24.6 ng/mL)	Q4(≥24.6 ng/mL)	P for trend	P for FDR
		(n=6449)	(n=12934)	(n=6451)
	M1 (β (95% CI)	ref	1.07(0.98,1.17)	1.09(0.98,1.20)	0.118	0.236
	M2 (β (95% CI)	ref	1.08(0.98,1.19)	1.12(1.00,1.25)	0.051	0.204
Male		Q1(<22.4 ng/mL)	Q2-Q3(22.4 ~30.1 ng/mL)	Q4 (≥30.1 ng/mL)
		(n=3775)	(n=7548)	(n=3778)
	M1 (β (95% CI)	ref	0.96(0.88,1.05)	0.94(0.85,1.04)	0.249	0.332
	M2 (β (95% CI)	ref	0.98(0.89,1.08)	0.94(0.84,1.05)	0.281	0.281
Male < 70		Q1(<22 ng/mL)	Q2-Q3(22~29.6 ng/mL)	Q4(≥29.6 ng/mL)
		(n=2338)	(n=4676)	(n=2342)
	M1 (β (95% CI)	ref	0.91(0.81,1.01)	0.89(0.79,1.01)	0.082	0.236
	M2 (β (95% CI)	ref	0.92(0.82,1.04)	0.90(0.79,1.04)	0.145	0.281
Male ≥ 70		Q1(<22.99 ng/mL)	Q2-Q3( 20.99~30.70 ng/mL)	Q4 (≥30.70 ng/mL)
		(n=1437)	(n=2872)	(n=1436)
	M1 (β (95% CI)	ref	1.03(0.89,1.19)	1.09(0.92,1.28)	0.34	0.34
	M2 (β (95% CI)	ref	1.09(0.92,1.28)	1.11(0.92,1.34)	0.28	0.281
M1 :adjusted none;
M2: adjusted age, sex, BMI, smoking, drinking,CREA, hyperlipidemia, HTN and DM;
Abbreviations: BMI, body mass index; UA, uric acid; CREA, creatinine; HTN, hypertension; DM, diabetes mellitus; HUA, hyperuricemia.

## Sheet: Table S5(VIF&Metric)
data set	regeression type	independent variable	VIF	VIF type		data set	regression type	value	Metric
data_male_69	logistic	X25.OH.Vit.D	1.00806	VIF		data_male_69	logistic	0.115669	McFadden伪R²
data_male_69	logistic	smoke2	1.28884	VIF		data_male_69	linear	0.158444	R²
data_male_69	logistic	smoke3	1.2961	VIF		data_female_69	logistic	0.104655	McFadden伪R²
data_male_69	logistic	alcohol2	1.16927	VIF		data_female_69	linear	0.161086	R²
data_male_69	logistic	alcohol3	1.18176	VIF		data_male_71	logistic	0.12919	McFadden伪R²
data_male_69	logistic	BMI	1.10666	VIF		data_male_71	linear	0.223867	R²
data_male_69	logistic	hypertension1	1.07648	VIF		data_female_71	logistic	0.112758	McFadden伪R²
data_male_69	logistic	diabetes2	1.02317	VIF		data_female_71	linear	0.168296	R²
data_male_69	logistic	hyperlipidemia1	1.03524	VIF
data_male_69	logistic	CREA	1.0242	VIF
data_male_69	linear	X25.OH.Vit.D	1.00806	GVIF
data_male_69	linear	smoke	1.12481	GVIF
data_male_69	linear	alcohol	1.12123	GVIF
data_male_69	linear	BMI	1.10666	GVIF
data_male_69	linear	hypertension	1.07648	GVIF
data_male_69	linear	diabetes	1.02317	GVIF
data_male_69	linear	hyperlipidemia	1.03524	GVIF
data_male_69	linear	CREA	1.0242	GVIF
data_female_69	logistic	X25.OH.Vit.D	1.00272	VIF
data_female_69	logistic	smoke2	1.00128	VIF
data_female_69	logistic	smoke3	1.01312	VIF
data_female_69	logistic	alcohol2	1.00092	VIF
data_female_69	logistic	alcohol3	1.01648	VIF
data_female_69	logistic	BMI	1.05853	VIF
data_female_69	logistic	hypertension1	1.07895	VIF
data_female_69	logistic	diabetes2	1.03425	VIF
data_female_69	logistic	hyperlipidemia1	1.02441	VIF
data_female_69	logistic	CREA	1.00422	VIF
data_female_69	linear	X25.OH.Vit.D	1.00272	GVIF
data_female_69	linear	smoke	1.01435	GVIF
data_female_69	linear	alcohol	1.01673	GVIF
data_female_69	linear	BMI	1.05853	GVIF
data_female_69	linear	hypertension	1.07895	GVIF
data_female_69	linear	diabetes	1.03425	GVIF
data_female_69	linear	hyperlipidemia	1.02441	GVIF
data_female_69	linear	CREA	1.00422	GVIF
data_male_71	logistic	X25.OH.Vit.D	1.01521	VIF
data_male_71	logistic	smoke2	1.33824	VIF
data_male_71	logistic	smoke3	1.30646	VIF
data_male_71	logistic	alcohol2	1.20433	VIF
data_male_71	logistic	alcohol3	1.18474	VIF
data_male_71	logistic	BMI	1.10301	VIF
data_male_71	logistic	hypertension1	1.06264	VIF
data_male_71	logistic	diabetes2	1.03215	VIF
data_male_71	logistic	hyperlipidemia1	1.01216	VIF
data_male_71	logistic	CREA	1.02926	VIF
data_male_71	linear	X25.OH.Vit.D	1.01521	GVIF
data_male_71	linear	smoke	1.1729	GVIF
data_male_71	linear	alcohol	1.15207	GVIF
data_male_71	linear	BMI	1.10301	GVIF
data_male_71	linear	hypertension	1.06264	GVIF
data_male_71	linear	diabetes	1.03215	GVIF
data_male_71	linear	hyperlipidemia	1.01216	GVIF
data_male_71	linear	CREA	1.02926	GVIF
data_female_71	logistic	X25.OH.Vit.D	1.0046	VIF
data_female_71	logistic	smoke2	1.00821	VIF
data_female_71	logistic	smoke3	1.0136	VIF
data_female_71	logistic	alcohol2	1.00594	VIF
data_female_71	logistic	alcohol3	1.01674	VIF
data_female_71	logistic	BMI	1.03772	VIF
data_female_71	logistic	hypertension1	1.042	VIF
data_female_71	logistic	diabetes2	1.00978	VIF
data_female_71	logistic	hyperlipidemia1	1.01093	VIF
data_female_71	logistic	CREA	1.00582	VIF
data_female_71	linear	X25.OH.Vit.D	1.0046	GVIF
data_female_71	linear	smoke	1.02183	GVIF
data_female_71	linear	alcohol	1.02252	GVIF
data_female_71	linear	BMI	1.03772	GVIF
data_female_71	linear	hypertension	1.042	GVIF
data_female_71	linear	diabetes	1.00978	GVIF
data_female_71	linear	hyperlipidemia	1.01093	GVIF
data_female_71	linear	CREA	1.00582	GVIF
