# Supplementary material for: Association between vitamin D and serum uric acid in a large Chinese cohort of middle-aged and elderly Chinese men and women
Source: Front Nutr. 2026 Feb 20;13:1726451. doi: 10.3389/fnut.2026.1726451 (PMC12962944; doi:10.3389/fnut.2026.1726451)
Supplement: Supplementary Tables S6–S14 — Sensitivity analysis of the relationship between vitamin D and serum UA in non-CKD Subjects. [file Table_2.xlsx]

## Sheet: Contents
Table S6-S14 Sensitivity Analysis of the Relationship between vitamin D and serum UA in Non-CKD Subjects

## Sheet: TableS6 (data_ALL)
	N	median(IQR)	beta(95%CI)_crude	P_crude	beta(95%CI)_adj	P_adj
Continuous	39705	327(278-382)	17.00(15.87,18.13)	<0.001	3.53(2.48,4.57)	<0.001
Continuous1	39705	327(278-382)	1.70(1.59,1.81)	<0.001	0.35(0.25,0.46)	<0.001
Quartiles
Q1 (<18.4)	9925	313(267-363)	ref		ref
Q2 (18.4~22.7)	9927	321(274-375)	9.61(7.42,11.80)	<0.001	2.58(0.68,4.48)	0.008
Q3 (22.7~27)	9923	332(282-386)	19.07(16.88,21.26)	<0.001	4.48(2.55,6.41)	<0.001
Q4 (≥27)	9930	342(293-400)	30.64(28.44,32.83)	<0.001	6.01(4.00,8.03)	<0.001
P for trend				<0.001		<0.001
Categories
Q1 (<18.4)1	9925	313(267-363)	ref		ref
Q2-Q3 (18.4~27)	19850	326(278-381)	14.34(12.44,16.24)	<0.001	3.50(1.84,5.16)	<0.001
Q4 (≥27)1	9930	342(293-400)	30.64(28.44,32.83)	<0.001	5.94(3.93,7.95)	<0.001
P for trend1				<0.001		<0.001
X25.OH.Vit.D
1 (<20)	13295	314(268-365.5)	ref		ref
2 (20~30)	21083	330(281-385)	16.22(14.51,17.93)	<0.001	3.40(1.89,4.92)	<0.001
3 (≥30)	5327	346(295-404)	31.38(28.87,33.89)	<0.001	5.77(3.49,8.05)	<0.001
P for trend2				<0.001		<0.001

## Sheet: TableS7 (data_male)
	N	median(IQR)	beta(95%CI)_crude	P_crude	beta(95%CI)_adj	P_adj
Continuous	14625	361(309-419)	0.56(-1.48,2.60)	0.590	-0.73(-2.55,1.09)	0.433
Continuous1	14625	361(309-419)	0.06(-0.15,0.26)	0.590	-0.07(-0.26,0.11)	0.433
Quartiles
Q1 (<22.4)	3656	362(308-421)	ref		ref
Q2 (22.4~26.2)	3656	361(310-419)	-1.00(-4.73,2.74)	0.601	-1.60(-4.92,1.73)	0.346
Q3 (26.2~30.1)	3656	360(309-419)	-1.46(-5.19,2.28)	0.445	-2.63(-5.95,0.70)	0.122
Q4 (≥30.1)	3657	363(310-419)	0.22(-3.52,3.95)	0.909	-1.56(-4.90,1.78)	0.359
P for trend				0.975		0.288
Categories
Q1 (<22.4)1	3656	362(308-421)	ref		ref
Q2-Q3 (22.4~30.1)	7312	360(309-419)	-1.23(-4.46,2.01)	0.458	-2.11(-4.99,0.77)	0.151
Q4 (≥30.1)1	3657	363(310-419)	0.22(-3.52,3.95)	0.909	-1.56(-4.90,1.78)	0.360
P for trend1				0.909		0.359
X25.OH.Vit.D
1 (<20)	2043	361(309-420)	ref		ref
2 (20~30)	8897	361(309-419)	-1.42(-5.34,2.50)	0.477	-2.55(-6.04,0.95)	0.153
3 (≥30)	3685	363(310-418)	-0.18(-4.58,4.23)	0.938	-2.35(-6.29,1.60)	0.243
P for trend2				0.889		0.345

## Sheet: TableS8(data_female)
	N	median(IQR)	beta(95%CI)_crude	P_crude	beta(95%CI)_adj	P_adj
Continuous	25080	309(265-357)	3.97(2.53,5.40)	<0.001	2.41(1.11,3.72)	<0.001
Continuous1	25080	309(265-357)	0.40(0.25,0.54)	<0.001	0.24(0.11,0.37)	<0.001
Quartiles
Q1 (<16.8)	6264	305(261-354)	ref		ref
Q2 (16.8~20.8)	6274	308(265-356)	3.20(0.70,5.71)	0.012	1.71(-0.56,3.97)	0.140
Q3 (20.8~24.5)	6272	312(266-358)	5.26(2.76,7.77)	<0.001	2.56(0.29,4.82)	0.027
Q4 (≥24.5)	6270	312(268-359)	6.27(3.76,8.77)	<0.001	3.85(1.57,6.12)	<0.001
P for trend				<0.001		<0.001
Categories
Q1 (<16.8)1	6264	305(261-354)	ref		ref
Q2-Q3 (16.8~24.5)	12546	310(265-357)	4.23(2.06,6.40)	<0.001	2.13(0.17,4.10)	0.033
Q4 (≥24.5)1	6270	312(268-359)	6.27(3.76,8.77)	<0.001	3.84(1.57,6.12)	<0.001
P for trend1				<0.001		<0.001
X25.OH.Vit.D
1 (<20)	11252	307(263-355)	ref		ref
2 (20~30)	12186	311(266-358)	3.24(1.41,5.08)	<0.001	1.91(0.25,3.57)	0.024
3 (≥30)	1642	313(268-361)	4.97(1.27,8.68)	0.009	3.32(-0.06,6.71)	0.054
P for trend2				<0.001		0.008

## Sheet: TableS9(data_69)
	N	median(IQR)	beta(95%CI)_crude	P_crude	beta(95%CI)_adj	P_adj
Continuous	27911	326(277-380)	18.09(16.73,19.45)	<0.001	4.19(2.94,5.44)	<0.001
Continuous1	27911	326(277-380)	1.81(1.67,1.94)	<0.001	0.42(0.29,0.54)	<0.001
Quartiles
Q1 (<17.9)	6978	312(267-362)	ref		ref
Q2 (17.9~22.2)	6975	319(274-372)	8.38(5.77,10.99)	<0.001	1.47(-0.79,3.72)	0.202
Q3 (22.2~26.4)	6978	331(280-385)	19.14(16.53,21.74)	<0.001	4.38(2.10,6.66)	<0.001
Q4 (≥26.4)	6980	342(292-400)	30.88(28.27,33.49)	<0.001	6.45(4.08,8.82)	<0.001
P for trend				<0.001		<0.001
Categories
Q1 (<17.9)1	6978	312(267-362)	ref		ref
Q2-Q3 (17.9~26.4)	13953	325(277-379)	13.76(11.50,16.02)	<0.001	2.88(0.92,4.85)	0.004
Q4 (≥26.4)1	6980	342(292-400)	30.88(28.27,33.49)	<0.001	6.35(3.98,8.72)	<0.001
P for trend1				<0.001		<0.001
X25.OH.Vit.D
1 (<20)	10147	313(268-364)	ref		ref
2 (20~30)	14475	330(281-384)	17.07(15.08,19.07)	<0.001	3.82(2.06,5.58)	<0.001
3 (≥30)	3289	350(297-406)	34.69(31.59,37.78)	<0.001	8.15(5.35,10.94)	<0.001
P for trend2				<0.001		<0.001

## Sheet: TableS10(data_71)
	N	median(IQR)	beta(95%CI)_crude	P_crude	beta(95%CI)_adj	P_adj
Continuous	11794	329(280-385)	14.63(12.55,16.71)	<0.001	2.95(1.02,4.88)	0.003
Continuous1	11794	329(280-385)	1.46(1.26,1.67)	<0.001	0.29(0.10,0.49)	0.003
Quartiles
Q1 (<19.6)	2949	316(269-370)	ref		ref
Q2 (19.6~24)	2947	324(273-379)	7.06(3.01,11.11)	<0.001	3.18(-0.35,6.70)	0.077
Q3 (24~28.2)	2949	334(284-389)	16.06(12.00,20.11)	<0.001	3.09(-0.50,6.68)	0.092
Q4 (≥28.2)	2949	342(294-401)	25.80(21.75,29.86)	<0.001	5.15(1.42,8.88)	0.007
P for trend				<0.001		0.011
Categories
Q1 (<19.6)1	2949	316(269-370)	ref		ref
Q2-Q3 (19.6~28.2)	5896	329(279-384)	11.56(8.05,15.07)	<0.001	3.13(0.05,6.22)	0.046
Q4 (≥28.2)1	2949	342(294-401)	25.80(21.75,29.86)	<0.001	5.15(1.43,8.88)	0.007
P for trend1				<0.001		0.007
X25.OH.Vit.D
1 (<20)	3148	317(269-371)	ref		ref
2 (20~30)	6608	331(281-387)	13.49(10.11,16.87)	<0.001	3.07(0.09,6.06)	0.044
3 (≥30)	2038	342(292.2-401)	24.71(20.28,29.14)	<0.001	2.84(-1.21,6.89)	0.169
P for trend2				<0.001		0.111

## Sheet: TableS11(data_male_69)
	N	median(IQR)	beta(95%CI)_crude	P_crude	beta(95%CI)_adj	P_adj
Continuous	9144	366(315-425)	-0.05(-2.64,2.54)	0.971	-0.46(-2.79,1.87)	0.699
Continuous1	9144	366(315-425)	-0.00(-0.26,0.25)	0.971	-0.05(-0.28,0.19)	0.699
Quartiles
Q1 (<22)	2285	369(316-430)	ref		ref
Q2 (22~25.8)	2287	365(313-423)	-4.72(-9.48,0.05)	0.052	-4.71(-8.97,-0.44)	0.031
Q3 (25.8~29.7)	2286	364(314-423)	-3.36(-8.13,1.40)	0.167	-2.79(-7.06,1.48)	0.200
Q4 (≥29.7)	2286	368.5(316-426)	-1.03(-5.79,3.74)	0.672	-0.77(-5.04,3.51)	0.725
P for trend				0.823		0.957
Categories
Q1 (<22)1	2285	369(316-430)	ref		ref
Q2-Q3 (22~29.7)	4573	365(313-423)	-4.04(-8.17,0.09)	0.055	-3.75(-7.45,-0.05)	0.047
Q4 (≥29.7)1	2286	368.5(316-426)	-1.03(-5.79,3.74)	0.672	-0.77(-5.05,3.51)	0.724
P for trend1				0.673		0.725
X25.OH.Vit.D
1 (<20)	1384	368(315.8-428.2)	ref		ref
2 (20~30)	5617	365(314-425)	-3.88(-8.71,0.96)	0.116	-4.20(-8.54,0.13)	0.057
3 (≥30)	2143	369(316-425)	-1.35(-6.91,4.20)	0.633	-1.69(-6.68,3.30)	0.507
P for trend2				0.860		0.756

## Sheet: TableS12(data_female_69)
	N	median(IQR)	beta(95%CI)_crude	P_crude	beta(95%CI)_adj	P_adj
Continuous	18767	309(265-356)	4.55(2.91,6.19)	<0.001	2.82(1.32,4.32)	<0.001
Continuous1	18767	309(265-356)	0.45(0.29,0.62)	<0.001	0.28(0.13,0.43)	<0.001
Quartiles
Q1 (<16.6)	4691	305(261-353)	ref		ref
Q2 (16.6~20.5)	4685	308(265-354)	2.96(0.11,5.81)	0.042	1.28(-1.30,3.87)	0.331
Q3 (20.5~24.3)	4699	311(267-357)	5.64(2.79,8.49)	<0.001	2.68(0.10,5.27)	0.042
Q4 (≥24.3)	4692	313(269-358)	6.93(4.08,9.78)	<0.001	4.50(1.90,7.09)	<0.001
P for trend				<0.001		<0.001
Categories
Q1 (<16.6)1	4691	305(261-353)	ref		ref
Q2-Q3 (16.6~24.3)	9384	309(266-356)	4.30(1.84,6.77)	<0.001	1.98(-0.26,4.23)	0.083
Q4 (≥24.3)1	4692	313(269-358)	6.93(4.08,9.78)	<0.001	4.50(1.90,7.09)	<0.001
P for trend1				<0.001		<0.001
X25.OH.Vit.D
1 (<20)	8763	306(263-353)	ref		ref
2 (20~30)	8858	311(268-357)	4.08(2.00,6.16)	<0.001	2.54(0.65,4.43)	0.008
3 (≥30)	1146	314(268-364)	7.59(3.26,11.92)	<0.001	5.21(1.25,9.18)	0.010
P for trend2				<0.001		<0.001

## Sheet: TableS13(data_male_71)
	N	median(IQR)	beta(95%CI)_crude	P_crude	beta(95%CI)_adj	P_adj
Continuous	5481	352(302-410)	3.74(0.44,7.03)	0.026	0.32(-2.61,3.25)	0.829
Continuous1	5481	352(302-410)	0.37(0.04,0.70)	0.026	0.03(-0.26,0.33)	0.829
Quartiles
Q1 (<23)	1369	350(300-406)	ref		ref
Q2 (23~26.9)	1371	350(299-405.5)	-1.33(-7.28,4.62)	0.662	-1.41(-6.67,3.84)	0.597
Q3 (26.9~30.6)	1370	355.5(304-415.8)	4.13(-1.82,10.09)	0.174	-0.79(-6.06,4.47)	0.767
Q4 (≥30.6)	1371	352(305.5-412)	5.20(-0.76,11.15)	0.087	0.16(-5.13,5.44)	0.953
P for trend				0.028		0.899
Categories
Q1 (<23)1	1369	350(300-406)	ref		ref
Q2-Q3 (23~30.6)	2741	353(301-409)	1.40(-3.76,6.56)	0.594	-1.11(-5.66,3.45)	0.634
Q4 (≥30.6)1	1371	352(305.5-412)	5.20(-0.76,11.15)	0.087	0.15(-5.13,5.44)	0.954
P for trend1				0.087		0.955
X25.OH.Vit.D
1 (<20)	659	347(299-402)	ref		ref
2 (20~30)	3280	354(302-410.2)	5.58(-1.07,12.23)	0.100	2.59(-3.31,8.48)	0.390
3 (≥30)	1542	351.5(304-411)	6.59(-0.66,13.84)	0.075	0.39(-6.06,6.85)	0.905
P for trend2				0.122		0.786

## Sheet: TableS14(data_female_71)
	N	median(IQR)	beta(95%CI)_crude	P_crude	beta(95%CI)_adj	P_adj
Continuous	6313	310(262-360)	2.00(-0.96,4.97)	0.185	2.24(-0.42,4.89)	0.099
Continuous1	6313	310(262-360)	0.20(-0.10,0.50)	0.185	0.22(-0.04,0.49)	0.099
Quartiles
Q1 (<17.5)	1578	307(261-359)	ref		ref
Q2 (17.5~21.5)	1578	311(259-362)	2.12(-3.11,7.36)	0.426	2.39(-2.27,7.04)	0.315
Q3 (21.5~25.3)	1578	311(261-358)	0.36(-4.88,5.59)	0.894	1.60(-3.06,6.26)	0.500
Q4 (≥25.3)	1579	312(268-361)	3.95(-1.28,9.18)	0.139	3.85(-0.83,8.52)	0.107
P for trend				0.232		0.154
Categories
Q1 (<17.5)1	1578	307(261-359)	ref		ref
Q2-Q3 (17.5~25.3)	3156	311(260-360)	1.24(-3.29,5.77)	0.592	2.00(-2.04,6.03)	0.332
Q4 (≥25.3)1	1579	312(268-361)	3.95(-1.28,9.18)	0.139	3.85(-0.83,8.52)	0.107
P for trend1				0.139		0.107
X25.OH.Vit.D
1 (<20)	2489	309(262-360)	ref		ref
2 (20~30)	3328	311.5(262-361)	0.17(-3.72,4.07)	0.930	0.97(-2.50,4.44)	0.584
3 (≥30)	496	307.5(266.8-356)	-2.27(-9.50,4.96)	0.539	0.11(-6.38,6.60)	0.973
P for trend2				0.722		0.735
