# Supplementary material for: Association between vitamin D and serum uric acid in a large Chinese cohort of middle-aged and elderly Chinese men and women
Source: Front Nutr. 2026 Feb 20;13:1726451. doi: 10.3389/fnut.2026.1726451 (PMC12962944; doi:10.3389/fnut.2026.1726451)
Supplement: Supplementary Tables S15–S23 — Sensitivity analysis of the association between vitamin D and serum UA including vitamin D intake. [file Table_3.xlsx]

## Sheet: contents
Table S15-S23 Sensitivity Analysis of the Association Between vitamin D and serum UA including vitamin D intake

## Sheet: TableS15(data_ALL)
	N	median(IQR)	beta(95%CI)_crude	P_crude	beta(95%CI)_adj	P_adj
Continuous	43443	328(279-385)	16.90(15.80,18.00)	<0.001	7.03(5.97,8.08)	<0.001
Continuous1	43443	328(279-385)	1.69(1.58,1.80)	<0.001	0.70(0.60,0.81)	<0.001
Quartiles
Q1 (<18.4)	10860	314(268-367)	ref		ref
Q2 (18.4~22.7)	10859	322(274-378)	9.15(7.02,11.29)	<0.001	4.87(2.93,6.81)	<0.001
Q3 (22.7~27)	10862	333(283-389)	18.42(16.28,20.56)	<0.001	8.06(6.10,10.03)	<0.001
Q4 (≥27)	10862	344(294-404)	30.51(28.37,32.65)	<0.001	12.76(10.72,14.80)	<0.001
P for trend				<0.001		<0.001
Categories
Q1 (<18.4)1	10860	314(268-367)	ref		ref
Q2-Q3 (18.4~27)	21721	327(278-384)	13.79(11.93,15.64)	<0.001	6.43(4.73,8.12)	<0.001
Q4 (≥27)1	10862	344(294-404)	30.51(28.37,32.65)	<0.001	12.65(10.61,14.70)	<0.001
P for trend1				<0.001		<0.001
X25.OH.Vit.D
1 (<20)	14549	316(270-369)	ref		ref
2 (20~30)	23005	332(282-388)	15.71(14.04,17.38)	<0.001	6.55(5.01,8.10)	<0.001
3 (≥30)	5889	348(297-408)	31.82(29.38,34.25)	<0.001	12.26(9.94,14.57)	<0.001
P for trend2				<0.001		<0.001

## Sheet: TableS16(data_male)
	N	median(IQR)	beta(95%CI)_crude	P_crude	beta(95%CI)_adj	P_adj
Continuous	15964	363(311-422)	0.54(-1.44,2.51)	0.594	-0.05(-1.90,1.79)	0.954
Continuous1	15964	363(311-422)	0.05(-0.14,0.25)	0.594	-0.01(-0.19,0.18)	0.954
Quartiles
Q1 (<22.3)	3989	365(310-425)	ref		ref
Q2 (22.3~26.2)	3993	363(311-422)	-2.27(-5.91,1.37)	0.221	-1.81(-5.18,1.57)	0.295
Q3 (26.2~30.1)	3990	360(310.2-420.8)	-2.93(-6.57,0.71)	0.114	-2.02(-5.40,1.36)	0.242
Q4 (≥30.1)	3992	365(311-423)	-0.16(-3.79,3.48)	0.933	-0.66(-4.06,2.73)	0.701
P for trend				0.848		0.687
Categories
Q1 (<22.3)1	3989	365(310-425)	ref		ref
Q2-Q3 (22.3~30.1)	7983	361(310.5-421)	-2.60(-5.75,0.55)	0.106	-1.91(-4.84,1.02)	0.201
Q4 (≥30.1)1	3992	365(311-423)	-0.16(-3.79,3.48)	0.933	-0.66(-4.06,2.73)	0.701
P for trend1				0.934		0.701
X25.OH.Vit.D
1 (<20)	2263	364(310-424)	ref		ref
2 (20~30)	9673	362(310-422)	-2.76(-6.56,1.03)	0.154	-2.58(-6.12,0.95)	0.152
3 (≥30)	4028	365(311-422)	-0.68(-4.95,3.59)	0.755	-1.57(-5.56,2.42)	0.440
P for trend2				0.937		0.640

## Sheet: TableS17(data_female)
	N	median(IQR)	beta(95%CI)_crude	P_crude	beta(95%CI)_adj	P_adj
Continuous	27479	311(266-360)	4.39(2.99,5.79)	<0.001	4.00(2.69,5.31)	<0.001
Continuous1	27479	311(266-360)	0.44(0.30,0.58)	<0.001	0.40(0.27,0.53)	<0.001
Quartiles
Q1 (<16.8)	6867	307(262-356)	ref		ref
Q2 (16.8~20.8)	6859	310(266-359)	3.08(0.62,5.54)	0.014	2.69(0.40,4.98)	0.021
Q3 (20.8~24.6)	6883	313(267-361)	5.06(2.60,7.52)	<0.001	4.04(1.75,6.33)	<0.001
Q4 (≥24.6)	6870	314(269-363)	6.59(4.14,9.05)	<0.001	6.03(3.73,8.32)	<0.001
P for trend				<0.001		<0.001
Categories
Q1 (<16.8)1	6867	307(262-356)	ref		ref
Q2-Q3 (16.8~24.6)	13742	312(266-360)	4.07(1.94,6.20)	<0.001	3.37(1.38,5.35)	<0.001
Q4 (≥24.6)1	6870	314(269-363)	6.59(4.14,9.05)	<0.001	6.02(3.73,8.32)	<0.001
P for trend1				<0.001		<0.001
X25.OH.Vit.D
1 (<20)	12286	308(264-358)	ref		ref
2 (20~30)	13332	312(267-360)	3.26(1.46,5.06)	<0.001	3.01(1.33,4.69)	<0.001
3 (≥30)	1861	315(270-366)	7.55(3.97,11.14)	<0.001	7.05(3.66,10.43)	<0.001
P for trend2				<0.001		<0.001

## Sheet: TableS18(data_69)
	N	median(IQR)	beta(95%CI)_crude	P_crude	beta(95%CI)_adj	P_adj
Continuous	30121	326(278-382)	17.85(16.52,19.17)	<0.001	6.78(5.52,8.04)	<0.001
Continuous1	30121	326(278-382)	1.78(1.65,1.92)	<0.001	0.68(0.55,0.80)	<0.001
Quartiles
Q1 (<17.9)	7530	313(267-364)	ref		ref
Q2 (17.9~22.2)	7530	320(274-374)	8.31(5.77,10.85)	<0.001	3.51(1.21,5.81)	0.003
Q3 (22.2~26.4)	7525	331(281-386)	18.67(16.13,21.22)	<0.001	7.18(4.86,9.51)	<0.001
Q4 (≥26.4)	7536	343(292-401)	30.38(27.84,32.92)	<0.001	11.03(8.62,13.44)	<0.001
P for trend				<0.001		<0.001
Categories
Q1 (<17.9)1	7530	313(267-364)	ref		ref
Q2-Q3 (17.9~26.4)	15055	325(277-381)	13.49(11.29,15.70)	<0.001	5.31(3.30,7.31)	<0.001
Q4 (≥26.4)1	7536	343(292-401)	30.38(27.84,32.93)	<0.001	10.91(8.51,13.32)	<0.001
P for trend1				<0.001		<0.001
X25.OH.Vit.D
1 (<20)	10974	314(269-366)	ref		ref
2 (20~30)	15591	331(281-386)	16.34(14.39,18.28)	<0.001	6.07(4.28,7.86)	<0.001
3 (≥30)	3556	351(298-408)	34.65(31.64,37.66)	<0.001	12.72(9.88,15.56)	<0.001
P for trend2				<0.001		<0.001

## Sheet: TableS19(data_71)
	N	median(IQR)	beta(95%CI)_crude	P_crude	beta(95%CI)_adj	P_adj
Continuous	13322	332(282-391)	14.17(12.16,16.18)	<0.001	7.74(5.78,9.69)	<0.001
Continuous1	13322	332(282-391)	1.42(1.22,1.62)	<0.001	0.77(0.58,0.97)	<0.001
Quartiles
Q1 (<19.6)	3331	320(272-377.5)	ref		ref
Q2 (19.6~24)	3329	328(275-385)	6.72(2.77,10.67)	<0.001	5.57(1.95,9.18)	0.003
Q3 (24~28.3)	3331	337(286-394.5)	14.78(10.83,18.73)	<0.001	8.66(4.99,12.33)	<0.001
Q4 (≥28.3)	3331	345(296-408)	25.55(21.60,29.50)	<0.001	14.45(10.64,18.26)	<0.001
P for trend				<0.001		<0.001
Categories
Q1 (<19.6)1	3331	320(272-377.5)	ref		ref
Q2-Q3 (19.6~28.3)	6660	332(281-390)	10.75(7.33,14.17)	<0.001	7.06(3.90,10.22)	<0.001
Q4 (≥28.3)1	3331	345(296-408)	25.55(21.60,29.50)	<0.001	14.34(10.53,18.15)	<0.001
P for trend1				<0.001		<0.001
X25.OH.Vit.D
1 (<20)	3575	321(272-378)	ref		ref
2 (20~30)	7414	334(283-393)	12.80(9.52,16.09)	<0.001	7.71(4.65,10.76)	<0.001
3 (≥30)	2333	345(295-407)	24.94(20.64,29.24)	<0.001	12.07(7.95,16.20)	<0.001
P for trend2				<0.001		<0.001

## Sheet: TableS20(data_male_69)
	N	median(IQR)	beta(95%CI)_crude	P_crude	beta(95%CI)_adj	P_adj
Continuous	9821	368(315-428)	-0.16(-2.67,2.36)	0.904	-0.58(-2.95,1.79)	0.633
Continuous1	9821	368(315-428)	-0.02(-0.27,0.24)	0.904	-0.06(-0.30,0.18)	0.633
Quartiles
Q1 (<22)	2455	371(316-433)	ref		ref
Q2 (22~25.8)	2455	366(314-425.5)	-5.58(-10.23,-0.93)	0.019	-5.13(-9.49,-0.78)	0.021
Q3 (25.8~29.6)	2455	364(314-424)	-4.73(-9.38,-0.08)	0.046	-3.49(-7.85,0.88)	0.117
Q4 (≥29.6)	2456	369.5(317-429)	-1.41(-6.06,3.24)	0.552	-1.34(-5.71,3.03)	0.548
P for trend				0.653		0.744
Categories
Q1 (<22)1	2455	371(316-433)	ref		ref
Q2-Q3 (22~29.6)	4910	365(314-425)	-5.16(-9.18,-1.13)	0.012	-4.31(-8.09,-0.53)	0.025
Q4 (≥29.6)1	2456	369.5(317-429)	-1.41(-6.06,3.24)	0.552	-1.34(-5.71,3.03)	0.547
P for trend1				0.553		0.553
X25.OH.Vit.D
1 (<20)	1510	371(316-432)	ref		ref
2 (20~30)	6011	366(314-426)	-5.41(-10.10,-0.72)	0.024	-5.22(-9.63,-0.81)	0.020
3 (≥30)	2300	370(317-429)	-1.93(-7.33,3.46)	0.483	-2.53(-7.61,2.55)	0.329
P for trend2				0.773		0.562

## Sheet: TableS21(data_female_69)
	N	median(IQR)	beta(95%CI)_crude	P_crude	beta(95%CI)_adj	P_adj
Continuous	20300	310(266-357)	4.42(2.82,6.02)	<0.001	3.77(2.28,5.27)	<0.001
Continuous1	20300	310(266-357)	0.44(0.28,0.60)	<0.001	0.38(0.23,0.53)	<0.001
Quartiles
Q1 (<16.6)	5063	306(261-355)	ref		ref
Q2 (16.6~20.5)	5085	308(266-354)	2.39(-0.39,5.17)	0.092	1.88(-0.72,4.47)	0.156
Q3 (20.5~24.3)	5077	312(267-359)	5.32(2.53,8.10)	<0.001	3.65(1.05,6.25)	0.006
Q4 (≥24.3)	5075	313(269-360)	6.76(3.98,9.54)	<0.001	5.70(3.10,8.31)	<0.001
P for trend				<0.001		<0.001
Categories
Q1 (<16.6)1	5063	306(261-355)	ref		ref
Q2-Q3 (16.6~24.3)	10162	310(267-357)	3.85(1.44,6.27)	0.002	2.76(0.51,5.01)	0.016
Q4 (≥24.3)1	5075	313(269-360)	6.76(3.97,9.55)	<0.001	5.70(3.10,8.30)	<0.001
P for trend1				<0.001		<0.001
X25.OH.Vit.D
1 (<20)	9464	307(264-355)	ref		ref
2 (20~30)	9580	312(268-358)	3.79(1.76,5.83)	<0.001	3.05(1.15,4.94)	0.002
3 (≥30)	1256	315(268-365)	8.07(3.86,12.29)	<0.001	7.32(3.35,11.29)	<0.001
P for trend2				<0.001		<0.001

## Sheet: TableS22(data_male_71)
	N	median(IQR)	beta(95%CI)_crude	P_crude	beta(95%CI)_adj	P_adj
Continuous	6143	355(303-415)	3.34(0.15,6.52)	0.040	2.22(-0.71,5.16)	0.137
Continuous1	6143	355(303-415)	0.33(0.02,0.65)	0.040	0.22(-0.07,0.52)	0.137
Quartiles
Q1 (<23)	1535	355(302-413)	ref		ref
Q2 (23~26.8)	1536	352(300.8-410.2)	-3.70(-9.50,2.11)	0.212	-0.83(-6.13,4.48)	0.759
Q3 (26.8~30.6)	1536	359(305.8-419)	2.98(-2.82,8.78)	0.315	3.40(-1.88,8.68)	0.207
Q4 (≥30.6)	1536	356(306-417)	4.07(-1.73,9.87)	0.169	2.98(-2.34,8.30)	0.273
P for trend				0.044		0.126
Categories
Q1 (<23)1	1535	355(302-413)	ref		ref
Q2-Q3 (23~30.6)	3072	355(303-415)	-0.36(-5.39,4.67)	0.888	1.30(-3.29,5.89)	0.578
Q4 (≥30.6)1	1536	356(306-417)	4.07(-1.73,9.88)	0.169	2.95(-2.37,8.27)	0.277
P for trend1				0.169		0.277
X25.OH.Vit.D
1 (<20)	753	351(300-410)	ref		ref
2 (20~30)	3662	357(304-415)	3.97(-2.47,10.40)	0.227	4.65(-1.26,10.56)	0.123
3 (≥30)	1728	354(305-416)	5.40(-1.62,12.42)	0.132	4.02(-2.45,10.49)	0.223
P for trend2				0.162		0.394

## Sheet: TableS23(data_female_71)
	N	median(IQR)	beta(95%CI)_crude	P_crude	beta(95%CI)_adj	P_adj
Continuous	7179	314(266-367)	3.23(0.36,6.10)	0.028	4.87(2.16,7.57)	<0.001
Continuous1	7179	314(266-367)	0.32(0.04,0.61)	0.028	0.49(0.22,0.76)	<0.001
Quartiles
Q1 (<17.6)	1794	310(265-365)	ref		ref
Q2 (17.6~21.6)	1794	314(261-368)	2.06(-3.08,7.20)	0.432	3.89(-0.91,8.69)	0.112
Q3 (21.6~25.4)	1796	315(263-365)	0.72(-4.42,5.86)	0.784	3.94(-0.86,8.74)	0.108
Q4 (≥25.4)	1795	317(273-370)	5.56(0.42,10.70)	0.034	8.66(3.84,13.48)	<0.001
P for trend				0.065		<0.001
Categories
Q1 (<17.6)1	1794	310(265-365)	ref		ref
Q2-Q3 (17.6~25.4)	3590	314.5(262-367)	1.39(-3.06,5.84)	0.541	3.92(-0.24,8.07)	0.065
Q4 (≥25.4)1	1795	317(273-370)	5.56(0.42,10.70)	0.034	8.66(3.84,13.48)	<0.001
P for trend1				0.034		<0.001
X25.OH.Vit.D
1 (<20)	2822	313(265-367)	ref		ref
2 (20~30)	3752	315(265-366.2)	0.46(-3.38,4.30)	0.816	3.13(-0.46,6.72)	0.087
3 (≥30)	605	316(273-371)	4.19(-2.71,11.10)	0.234	6.66(0.10,13.22)	0.046
P for trend2				0.350		0.022
