# Supplementary material for: Association between vitamin D and serum uric acid in a large Chinese cohort of middle-aged and elderly Chinese men and women
Source: Front Nutr. 2026 Feb 20;13:1726451. doi: 10.3389/fnut.2026.1726451 (PMC12962944; doi:10.3389/fnut.2026.1726451)
Supplement: Supplementary Tables S24–31 — Sensitivity analysis of the relationship between vitamin D and HUA in non-CKD subjects. [file Table_4.xlsx]

## Sheet: contents
Table S24-31 Sensitivity Analysis of the Relationship between vitamin D and HUA in Non-CKD Subjects

## Sheet: TableS24(data_ALL)
	N	Event(%)	OR(95%CI)_crude	P_crude	OR(95%CI)_adj	P_adj
Continuous	39705	6948(17.5)	1.34(1.29,1.39)	<0.001	1.06(1.02,1.11)	0.008
Continuous1	39705	6948(17.5)	1.03(1.03,1.03)	<0.001	1.01(1.00,1.01)	0.008
Quartiles
Q1 (<18.4)	9925	1333(13.4)	ref		ref
Q2 (18.4~22.7)	9927	1650(16.6)	1.28(1.19,1.39)	<0.001	1.12(1.03,1.22)	0.009
Q3 (22.7~27)	9923	1832(18.5)	1.46(1.35,1.58)	<0.001	1.11(1.02,1.21)	0.015
Q4 (≥27)	9930	2133(21.5)	1.76(1.64,1.90)	<0.001	1.15(1.05,1.25)	0.002
P for trend				<0.001		0.005
Categories
Q1 (<18.4)1	9925	1333(13.4)	ref		ref
Q2-Q3 (18.4~27)	19850	3482(17.5)	1.37(1.28,1.47)	<0.001	1.11(1.03,1.20)	0.004
Q4 (≥27)1	9930	2133(21.5)	1.76(1.64,1.90)	<0.001	1.15(1.05,1.25)	0.002
P for trend1				<0.001		0.002
X25.OH.Vit.D
1 (<20)	13295	1887(14.2)	ref		ref
2 (20~30)	21083	3904(18.5)	1.37(1.29,1.46)	<0.001	1.09(1.02,1.16)	0.013
3 (≥30)	5327	1157(21.7)	1.68(1.55,1.82)	<0.001	1.07(0.98,1.18)	0.146
P for trend2				<0.001		0.062

## Sheet: TableS24(data_male)
	N	Event(%)	OR(95%CI)_crude	P_crude	OR(95%CI)_adj	P_adj
Continuous	14625	3909(26.7)	0.97(0.92,1.03)	0.331	0.96(0.91,1.03)	0.242
Continuous1	14625	3909(26.7)	1.00(0.99,1.00)	0.331	1.00(0.99,1.00)	0.242
Quartiles
Q1 (<22.4)	3656	1001(27.4)	ref		ref
Q2 (22.4~26.2)	3656	977(26.7)	0.97(0.87,1.07)	0.528	0.96(0.85,1.07)	0.443
Q3 (26.2~30.1)	3656	984(26.9)	0.98(0.88,1.08)	0.655	0.99(0.89,1.11)	0.874
Q4 (≥30.1)	3657	947(25.9)	0.93(0.84,1.03)	0.151	0.92(0.82,1.03)	0.133
P for trend				0.193		0.219
Categories
Q1 (<22.4)1	3656	1001(27.4)	ref		ref
Q2-Q3 (22.4~30.1)	7312	1961(26.8)	0.97(0.89,1.06)	0.533	0.97(0.88,1.07)	0.592
Q4 (≥30.1)1	3657	947(25.9)	0.93(0.84,1.03)	0.151	0.92(0.82,1.03)	0.133
P for trend1				0.152		0.133
X25.OH.Vit.D
1 (<20)	2043	560(27.4)	ref		ref
2 (20~30)	8897	2397(26.9)	0.98(0.88,1.09)	0.667	0.97(0.86,1.09)	0.581
3 (≥30)	3685	952(25.8)	0.92(0.82,1.04)	0.195	0.90(0.79,1.03)	0.134
P for trend2				0.155		0.103

## Sheet: TableS25(data_female)
	N	Event(%)	OR(95%CI)_crude	P_crude	OR(95%CI)_adj	P_adj
Continuous	25080	3039(12.1)	1.06(1.00,1.13)	0.047	1.06(0.99,1.13)	0.079
Continuous1	25080	3039(12.1)	1.01(1.00,1.01)	0.047	1.01(1.00,1.01)	0.079
Quartiles
Q1 (<16.8)	6264	718(11.5)	ref		ref
Q2 (16.8~20.8)	6274	754(12.0)	1.06(0.95,1.18)	0.334	1.05(0.94,1.18)	0.411
Q3 (20.8~24.5)	6272	788(12.6)	1.11(1.00,1.24)	0.058	1.08(0.96,1.21)	0.208
Q4 (≥24.5)	6270	779(12.4)	1.10(0.98,1.22)	0.097	1.09(0.97,1.22)	0.151
P for trend				0.063		0.135
Categories
Q1 (<16.8)1	6264	718(11.5)	ref		ref
Q2-Q3 (16.8~24.5)	12546	1542(12.3)	1.08(0.99,1.19)	0.100	1.06(0.96,1.17)	0.231
Q4 (≥24.5)1	6270	779(12.4)	1.10(0.98,1.22)	0.097	1.09(0.97,1.22)	0.151
P for trend1				0.099		0.153
X25.OH.Vit.D
1 (<20)	11252	1327(11.8)	ref		ref
2 (20~30)	12186	1507(12.4)	1.06(0.98,1.14)	0.179	1.05(0.97,1.15)	0.211
3 (≥30)	1642	205(12.5)	1.07(0.91,1.25)	0.419	1.08(0.91,1.28)	0.365
P for trend2				0.175		0.174

## Sheet: TableS26(data_69)
	N	Event(%)	OR(95%CI)_crude	P_crude	OR(95%CI)_adj	P_adj
Continuous	27911	4813(17.2)	1.40(1.33,1.46)	<0.001	1.09(1.03,1.15)	0.002
Continuous1	27911	4813(17.2)	1.03(1.03,1.04)	<0.001	1.01(1.00,1.01)	0.002
Quartiles
Q1 (<17.9)	6978	898(12.9)	ref		ref
Q2 (17.9~22.2)	6975	1111(15.9)	1.28(1.17,1.41)	<0.001	1.13(1.02,1.25)	0.024
Q3 (22.2~26.4)	6978	1296(18.6)	1.54(1.41,1.69)	<0.001	1.16(1.05,1.29)	0.004
Q4 (≥26.4)	6980	1508(21.6)	1.87(1.70,2.04)	<0.001	1.21(1.09,1.34)	<0.001
P for trend				<0.001		<0.001
Categories
Q1 (<17.9)1	6978	898(12.9)	ref		ref
Q2-Q3 (17.9~26.4)	13953	2407(17.3)	1.41(1.30,1.53)	<0.001	1.14(1.05,1.25)	0.003
Q4 (≥26.4)1	6980	1508(21.6)	1.87(1.70,2.04)	<0.001	1.21(1.09,1.34)	<0.001
P for trend1				<0.001		<0.001
X25.OH.Vit.D
1 (<20)	10147	1389(13.7)	ref		ref
2 (20~30)	14475	2685(18.5)	1.44(1.34,1.54)	<0.001	1.12(1.03,1.21)	0.006
3 (≥30)	3289	739(22.5)	1.83(1.65,2.02)	<0.001	1.12(1.00,1.26)	0.054
P for trend2				<0.001		0.015

## Sheet: TableS27(data_71)
	N	Event(%)	OR(95%CI)_crude	P_crude	OR(95%CI)_adj	P_adj
Continuous	11794	2135(18.1)	1.21(1.13,1.30)	<0.001	1.03(0.95,1.11)	0.491
Continuous1	11794	2135(18.1)	1.02(1.01,1.03)	<0.001	1.00(0.99,1.01)	0.491
Quartiles
Q1 (<19.6)	2949	462(15.7)	ref		ref
Q2 (19.6~24)	2947	510(17.3)	1.13(0.98,1.29)	0.090	1.06(0.92,1.23)	0.418
Q3 (24~28.2)	2949	549(18.6)	1.23(1.07,1.41)	0.003	1.01(0.87,1.17)	0.923
Q4 (≥28.2)	2949	614(20.8)	1.42(1.24,1.62)	<0.001	1.06(0.91,1.24)	0.452
P for trend				<0.001		0.623
Categories
Q1 (<19.6)1	2949	462(15.7)	ref		ref
Q2-Q3 (19.6~28.2)	5896	1059(18.0)	1.18(1.05,1.33)	0.007	1.04(0.91,1.18)	0.603
Q4 (≥28.2)1	2949	614(20.8)	1.42(1.24,1.62)	<0.001	1.06(0.91,1.24)	0.434
P for trend1				<0.001		0.435
X25.OH.Vit.D
1 (<20)	3148	498(15.8)	ref		ref
2 (20~30)	6608	1219(18.4)	1.20(1.07,1.35)	0.001	1.04(0.91,1.18)	0.571
3 (≥30)	2038	418(20.5)	1.37(1.19,1.59)	<0.001	1.01(0.86,1.19)	0.884
P for trend2				<0.001		0.841

## Sheet: TableS28(data_male_69)
	N	Event(%)	OR(95%CI)_crude	P_crude	OR(95%CI)_adj	P_adj
Continuous	9144	2625(28.7)	0.96(0.90,1.03)	0.249	0.96(0.89,1.03)	0.281
Continuous1	9144	2625(28.7)	1.00(0.99,1.00)	0.249	1.00(0.99,1.00)	0.281
Quartiles
Q1 (<22)	2285	687(30.1)	ref		ref
Q2 (22~25.8)	2287	648(28.3)	0.92(0.81,1.04)	0.198	0.91(0.79,1.05)	0.203
Q3 (25.8~29.7)	2286	650(28.4)	0.92(0.81,1.05)	0.225	0.96(0.84,1.10)	0.568
Q4 (≥29.7)	2286	640(28.0)	0.90(0.80,1.03)	0.123	0.92(0.80,1.05)	0.216
P for trend				0.149		0.338
Categories
Q1 (<22)1	2285	687(30.1)	ref		ref
Q2-Q3 (22~29.7)	4573	1298(28.4)	0.92(0.83,1.03)	0.148	0.94(0.83,1.06)	0.285
Q4 (≥29.7)1	2286	640(28.0)	0.90(0.80,1.03)	0.123	0.92(0.80,1.05)	0.215
P for trend1				0.122		0.214
X25.OH.Vit.D
1 (<20)	1384	417(30.1)	ref		ref
2 (20~30)	5617	1614(28.7)	0.93(0.82,1.06)	0.305	0.93(0.81,1.07)	0.320
3 (≥30)	2143	594(27.7)	0.89(0.77,1.03)	0.122	0.88(0.75,1.04)	0.134
P for trend2				0.125		0.136

## Sheet: TableS29(data_female_69)
	N	Event(%)	OR(95%CI)_crude	P_crude	OR(95%CI)_adj	P_adj
Continuous	18767	2188(11.7)	1.10(1.03,1.18)	0.008	1.09(1.01,1.18)	0.027
Continuous1	18767	2188(11.7)	1.01(1.00,1.02)	0.008	1.01(1.00,1.02)	0.027
Quartiles
Q1 (<16.6)	4691	510(10.9)	ref		ref
Q2 (16.6~20.5)	4685	527(11.2)	1.04(0.91,1.18)	0.561	1.03(0.90,1.18)	0.701
Q3 (20.5~24.3)	4699	571(12.2)	1.13(1.00,1.29)	0.052	1.09(0.95,1.24)	0.218
Q4 (≥24.3)	4692	580(12.4)	1.16(1.02,1.31)	0.024	1.14(1.00,1.31)	0.051
P for trend				0.010		0.033
Categories
Q1 (<16.6)1	4691	510(10.9)	ref		ref
Q2-Q3 (16.6~24.3)	9384	1098(11.7)	1.09(0.97,1.21)	0.145	1.06(0.94,1.19)	0.350
Q4 (≥24.3)1	4692	580(12.4)	1.16(1.02,1.31)	0.024	1.14(1.00,1.31)	0.051
P for trend1				0.025		0.050
X25.OH.Vit.D
1 (<20)	8763	972(11.1)	ref		ref
2 (20~30)	8858	1071(12.1)	1.10(1.01,1.21)	0.038	1.09(0.99,1.20)	0.083
3 (≥30)	1146	145(12.7)	1.16(0.96,1.40)	0.116	1.14(0.93,1.39)	0.215
P for trend2				0.021		0.059

## Sheet: TableS30(data_male_71)
	N	Event(%)	OR(95%CI)_crude	P_crude	OR(95%CI)_adj	P_adj
Continuous	5481	1284(23.4)	1.04(0.94,1.15)	0.424	1.01(0.91,1.13)	0.839
Continuous1	5481	1284(23.4)	1.00(0.99,1.01)	0.424	1.00(0.99,1.01)	0.839
Quartiles
Q1 (<23)	1369	314(22.9)	ref		ref
Q2 (23~26.9)	1371	306(22.3)	0.97(0.81,1.15)	0.700	0.99(0.82,1.21)	0.957
Q3 (26.9~30.6)	1370	338(24.7)	1.10(0.92,1.31)	0.286	1.07(0.88,1.30)	0.489
Q4 (≥30.6)	1371	326(23.8)	1.05(0.88,1.25)	0.603	1.02(0.84,1.24)	0.831
P for trend				0.341		0.665
Categories
Q1 (<23)1	1369	314(22.9)	ref		ref
Q2-Q3 (23~30.6)	2741	644(23.5)	1.03(0.88,1.20)	0.690	1.03(0.87,1.22)	0.709
Q4 (≥30.6)1	1371	326(23.8)	1.05(0.88,1.25)	0.603	1.02(0.84,1.24)	0.835
P for trend1				0.603		0.838
X25.OH.Vit.D
1 (<20)	659	143(21.7)	ref		ref
2 (20~30)	3280	783(23.9)	1.13(0.92,1.38)	0.230	1.11(0.89,1.39)	0.334
3 (≥30)	1542	358(23.2)	1.09(0.88,1.36)	0.437	1.04(0.82,1.32)	0.761
P for trend2				0.672		0.924

## Sheet: TableS31(data_female_71)
	N	Event(%)	OR(95%CI)_crude	P_crude	OR(95%CI)_adj	P_adj
Continuous	6313	851(13.5)	0.95(0.84,1.06)	0.340	1.00(0.88,1.13)	0.979
Continuous1	6313	851(13.5)	0.99(0.98,1.01)	0.340	1.00(0.99,1.01)	0.979
Quartiles
Q1 (<17.5)	1578	220(13.9)	ref		ref
Q2 (17.5~21.5)	1578	226(14.3)	1.03(0.84,1.26)	0.759	1.07(0.86,1.32)	0.555
Q3 (21.5~25.3)	1578	203(12.9)	0.91(0.74,1.12)	0.375	0.98(0.79,1.22)	0.886
Q4 (≥25.3)	1579	202(12.8)	0.91(0.74,1.11)	0.343	0.96(0.78,1.20)	0.747
P for trend				0.202		0.597
Categories
Q1 (<17.5)1	1578	220(13.9)	ref		ref
Q2-Q3 (17.5~25.3)	3156	429(13.6)	0.97(0.82,1.16)	0.742	1.03(0.85,1.24)	0.790
Q4 (≥25.3)1	1579	202(12.8)	0.91(0.74,1.11)	0.343	0.96(0.78,1.20)	0.748
P for trend1				0.345		0.755
X25.OH.Vit.D
1 (<20)	2489	355(14.3)	ref		ref
2 (20~30)	3328	436(13.1)	0.91(0.78,1.05)	0.201	0.98(0.83,1.15)	0.777
3 (≥30)	496	60(12.1)	0.83(0.62,1.11)	0.204	0.97(0.72,1.33)	0.868
P for trend2				0.112		0.782
