# Supplementary material for: Association between vitamin D and serum uric acid in a large Chinese cohort of middle-aged and elderly Chinese men and women
Source: Front Nutr. 2026 Feb 20;13:1726451. doi: 10.3389/fnut.2026.1726451 (PMC12962944; doi:10.3389/fnut.2026.1726451)
Supplement: Supplementary Tables S32–S40 — Sensitivity analysis of the association between vitamin D and HUA including vitamin D intake. [file Table_5.xlsx]

## Sheet: Contents
Table S32-S40 Sensitivity Analysis of the Association Between vitamin D and HUA including vitamin D intake

## Sheet: TableS32(data_ALL)
	N	Event(%)	OR(95%CI)_crude	P_crude	OR(95%CI)_adj	P_adj
Continuous	43443	7872(18.1)	1.33(1.28,1.38)	<0.001	1.10(1.06,1.15)	<0.001
Continuous1	43443	7872(18.1)	1.03(1.03,1.03)	<0.001	1.01(1.01,1.01)	<0.001
Quartiles
Q1 (<18.4)	10657	1539(14.4)	ref		ref
Q2 (18.4~22.7)	10625	1872(17.6)	1.27(1.18,1.36)	<0.001	1.16(1.07,1.25)	<0.001
Q3 (22.7~27)	10631	2055(19.3)	1.42(1.32,1.53)	<0.001	1.15(1.06,1.25)	<0.001
Q4 (≥27)	10598	2406(22.7)	1.74(1.62,1.87)	<0.001	1.24(1.14,1.34)	<0.001
P for trend				<0.001		<0.001
Categories
Q1 (<18.4)1	10657	1539(14.4)	ref		ref
Q2-Q3 (18.4~27)	21256	3927(18.5)	1.34(1.26,1.43)	<0.001	1.15(1.08,1.24)	<0.001
Q4 (≥27)1	10598	2406(22.7)	1.74(1.62,1.87)	<0.001	1.24(1.14,1.35)	<0.001
P for trend1				<0.001		<0.001
X25.OH.Vit.D
1 (<20)	14274	2176(15.2)	ref		ref
2 (20~30)	22510	4368(19.4)	1.34(1.27,1.42)	<0.001	1.12(1.05,1.19)	<0.001
3 (≥30)	5727	1328(23.2)	1.68(1.55,1.81)	<0.001	1.15(1.05,1.26)	0.002
P for trend2				<0.001		<0.001

## Sheet: TableS33(data_male)
	N	Event(%)	OR(95%CI)_crude	P_crude	OR(95%CI)_adj	P_adj
Continuous	15964	4336(27.2)	0.98(0.93,1.04)	0.544	0.98(0.92,1.04)	0.516
Continuous1	15964	4336(27.2)	1.00(0.99,1.00)	0.544	1.00(0.99,1.00)	0.516
Quartiles
Q1 (<22.3)	3873	1111(28.7)	ref		ref
Q2 (22.3~26.2)	3888	1076(27.7)	0.95(0.86,1.05)	0.322	0.96(0.86,1.07)	0.413
Q3 (26.2~30.1)	3885	1082(27.9)	0.96(0.87,1.06)	0.414	0.99(0.89,1.11)	0.902
Q4 (≥30.1)	3884	1067(27.5)	0.94(0.85,1.04)	0.234	0.94(0.84,1.05)	0.257
P for trend				0.282		0.392
Categories
Q1 (<22.3)1	3873	1111(28.7)	ref		ref
Q2-Q3 (22.3~30.1)	7773	2158(27.8)	0.96(0.88,1.04)	0.296	0.97(0.89,1.07)	0.586
Q4 (≥30.1)1	3884	1067(27.5)	0.94(0.85,1.04)	0.234	0.94(0.84,1.05)	0.256
P for trend1				0.234		0.256
X25.OH.Vit.D
1 (<20)	2188	627(28.7)	ref		ref
2 (20~30)	9424	2634(27.9)	0.97(0.87,1.07)	0.508	0.97(0.87,1.09)	0.626
3 (≥30)	3918	1075(27.4)	0.94(0.84,1.06)	0.308	0.93(0.82,1.06)	0.264
P for trend2				0.310		0.235

## Sheet: TableS34(data_female)
	N	Event(%)	OR(95%CI)_crude	P_crude	OR(95%CI)_adj	P_adj
Continuous	27479	3536(12.9)	1.06(1.00,1.13)	0.035	1.08(1.01,1.15)	0.015
Continuous1	27479	3536(12.9)	1.01(1.00,1.01)	0.035	1.01(1.00,1.01)	0.015
Quartiles
Q1 (<16.8)	6761	843(12.5)	ref		ref
Q2 (16.8~20.8)	6728	882(13.1)	1.06(0.96,1.17)	0.265	1.08(0.97,1.20)	0.187
Q3 (20.8~24.6)	6762	908(13.4)	1.09(0.98,1.20)	0.097	1.09(0.98,1.22)	0.102
Q4 (≥24.6)	6730	903(13.4)	1.09(0.98,1.20)	0.101	1.11(1.00,1.24)	0.050
P for trend				0.085		0.051
Categories
Q1 (<16.8)1	6761	843(12.5)	ref		ref
Q2-Q3 (16.8~24.6)	13490	1790(13.3)	1.07(0.98,1.17)	0.110	1.08(0.99,1.19)	0.090
Q4 (≥24.6)1	6730	903(13.4)	1.09(0.98,1.20)	0.101	1.11(1.00,1.24)	0.050
P for trend1				0.102		0.051
X25.OH.Vit.D
1 (<20)	12086	1549(12.8)	ref		ref
2 (20~30)	13086	1734(13.3)	1.04(0.97,1.12)	0.307	1.06(0.98,1.15)	0.138
3 (≥30)	1809	253(14.0)	1.11(0.96,1.28)	0.168	1.12(0.96,1.30)	0.161
P for trend2				0.131		0.070

## Sheet: TableS35(data_69)
	N	Event(%)	OR(95%CI)_crude	P_crude	OR(95%CI)_adj	P_adj
Continuous	30121	5293(17.6)	1.38(1.32,1.44)	<0.001	1.11(1.05,1.16)	<0.001
Continuous1	30121	5293(17.6)	1.03(1.03,1.04)	<0.001	1.01(1.00,1.02)	<0.001
Quartiles
Q1 (<17.9)	7411	1004(13.5)	ref		ref
Q2 (17.9~22.2)	7391	1239(16.8)	1.29(1.17,1.41)	<0.001	1.16(1.05,1.27)	0.004
Q3 (22.2~26.4)	7420	1401(18.9)	1.49(1.36,1.62)	<0.001	1.17(1.06,1.28)	0.002
Q4 (≥26.4)	7411	1649(22.3)	1.83(1.68,1.99)	<0.001	1.24(1.13,1.37)	<0.001
P for trend				<0.001		<0.001
Categories
Q1 (<17.9)1	7411	1004(13.5)	ref		ref
Q2-Q3 (17.9~26.4)	14811	2640(17.8)	1.38(1.28,1.50)	<0.001	1.16(1.06,1.26)	<0.001
Q4 (≥26.4)1	7411	1649(22.3)	1.83(1.68,1.99)	<0.001	1.24(1.13,1.37)	<0.001
P for trend1				<0.001		<0.001
X25.OH.Vit.D
1 (<20)	10801	1558(14.4)	ref		ref
2 (20~30)	15338	2919(19.0)	1.39(1.30,1.49)	<0.001	1.12(1.04,1.20)	0.003
3 (≥30)	3494	816(23.4)	1.81(1.64,1.99)	<0.001	1.15(1.03,1.28)	0.012
P for trend2				<0.001		0.003

## Sheet: TableS36(data_71)
	N	Event(%)	OR(95%CI)_crude	P_crude	OR(95%CI)_adj	P_adj
Continuous	13322	2579(19.4)	1.20(1.13,1.28)	<0.001	1.11(1.03,1.19)	0.005
Continuous1	13322	2579(19.4)	1.02(1.01,1.02)	<0.001	1.01(1.00,1.02)	0.005
Quartiles
Q1 (<19.6)	3235	572(17.7)	ref		ref
Q2 (19.6~24)	3226	615(19.1)	1.10(0.97,1.24)	0.152	1.11(0.97,1.28)	0.126
Q3 (24~28.3)	3222	656(20.4)	1.19(1.05,1.35)	0.006	1.10(0.96,1.27)	0.166
Q4 (≥28.3)	3195	736(23.0)	1.39(1.23,1.57)	<0.001	1.23(1.06,1.41)	0.005
P for trend				<0.001		0.009
Categories
Q1 (<19.6)1	3235	572(17.7)	ref		ref
Q2-Q3 (19.6~28.3)	6448	1271(19.7)	1.14(1.02,1.27)	0.016	1.11(0.98,1.25)	0.095
Q4 (≥28.3)1	3195	736(23.0)	1.39(1.23,1.57)	<0.001	1.23(1.06,1.41)	0.005
P for trend1				<0.001		0.005
X25.OH.Vit.D
1 (<20)	3473	618(17.8)	ref		ref
2 (20~30)	7172	1449(20.2)	1.17(1.05,1.30)	0.003	1.12(1.00,1.26)	0.058
3 (≥30)	2233	512(22.9)	1.37(1.21,1.57)	<0.001	1.17(1.01,1.36)	0.041
P for trend2				<0.001		0.034

## Sheet: TableS37(data_male_69)
	N	Event(%)	OR(95%CI)_crude	P_crude	OR(95%CI)_adj	P_adj
Continuous	9821	2844(29.0)	0.96(0.90,1.03)	0.256	0.95(0.89,1.03)	0.218
Continuous1	9821	2844(29.0)	1.00(0.99,1.00)	0.256	1.00(0.99,1.00)	0.218
Quartiles
Q1 (<22)	2398	747(31.2)	ref		ref
Q2 (22~25.8)	2416	702(29.1)	0.91(0.80,1.02)	0.113	0.91(0.79,1.04)	0.163
Q3 (25.8~29.6)	2410	697(28.9)	0.90(0.79,1.02)	0.092	0.94(0.82,1.08)	0.398
Q4 (≥29.6)	2417	698(28.9)	0.90(0.79,1.02)	0.085	0.90(0.79,1.03)	0.130
P for trend				0.095		0.205
Categories
Q1 (<22)1	2398	747(31.2)	ref		ref
Q2-Q3 (22~29.6)	4826	1399(29.0)	0.90(0.81,1.00)	0.058	0.93(0.82,1.04)	0.194
Q4 (≥29.6)1	2417	698(28.9)	0.90(0.79,1.02)	0.085	0.90(0.79,1.03)	0.129
P for trend1				0.084		0.129
X25.OH.Vit.D
1 (<20)	1469	458(31.2)	ref		ref
2 (20~30)	5910	1735(29.4)	0.92(0.81,1.04)	0.172	0.92(0.80,1.05)	0.198
3 (≥30)	2262	651(28.8)	0.89(0.77,1.03)	0.117	0.87(0.75,1.02)	0.084
P for trend2				0.138		0.092

## Sheet: TableS38(data_female_69)
	N	Event(%)	OR(95%CI)_crude	P_crude	OR(95%CI)_adj	P_adj
Continuous	20300	2449(12.1)	1.09(1.02,1.17)	0.014	1.10(1.02,1.18)	0.014
Continuous1	20300	2449(12.1)	1.01(1.00,1.02)	0.014	1.01(1.00,1.02)	0.014
Quartiles
Q1 (<16.6)	4992	575(11.5)	ref		ref
Q2 (16.6~20.5)	5015	596(11.9)	1.04(0.92,1.17)	0.569	1.05(0.92,1.20)	0.447
Q3 (20.5~24.3)	4987	632(12.7)	1.11(0.99,1.26)	0.077	1.10(0.96,1.24)	0.163
Q4 (≥24.3)	4998	646(12.9)	1.14(1.01,1.29)	0.032	1.15(1.02,1.31)	0.028
P for trend				0.016		0.022
Categories
Q1 (<16.6)1	4992	575(11.5)	ref		ref
Q2-Q3 (16.6~24.3)	10002	1228(12.3)	1.08(0.97,1.19)	0.178	1.07(0.96,1.20)	0.215
Q4 (≥24.3)1	4998	646(12.9)	1.14(1.01,1.29)	0.032	1.15(1.02,1.31)	0.028
P for trend1				0.032		0.028
X25.OH.Vit.D
1 (<20)	9332	1100(11.8)	ref		ref
2 (20~30)	9428	1184(12.6)	1.07(0.98,1.17)	0.106	1.08(0.98,1.18)	0.123
3 (≥30)	1232	165(13.4)	1.16(0.97,1.38)	0.103	1.15(0.96,1.39)	0.137
P for trend2				0.041		0.056

## Sheet: TableS39(data_male_71)
	N	Event(%)	OR(95%CI)_crude	P_crude	OR(95%CI)_adj	P_adj
Continuous	6143	1492(24.3)	1.06(0.96,1.16)	0.241	1.07(0.97,1.18)	0.197
Continuous1	6143	1492(24.3)	1.01(1.00,1.01)	0.241	1.01(1.00,1.02)	0.197
Quartiles
Q1 (<23)	1468	357(24.3)	ref		ref
Q2 (23~26.8)	1463	358(24.5)	1.01(0.85,1.19)	0.924	1.08(0.90,1.31)	0.398
Q3 (26.8~30.6)	1488	392(26.3)	1.11(0.94,1.31)	0.206	1.18(0.98,1.42)	0.075
Q4 (≥30.6)	1470	385(26.2)	1.10(0.93,1.30)	0.243	1.15(0.95,1.38)	0.143
P for trend				0.140		0.094
Categories
Q1 (<23)1	1468	357(24.3)	ref		ref
Q2-Q3 (23~30.6)	2951	750(25.4)	1.06(0.92,1.23)	0.428	1.13(0.96,1.33)	0.129
Q4 (≥30.6)1	1470	385(26.2)	1.10(0.93,1.30)	0.243	1.15(0.95,1.38)	0.145
P for trend1				0.244		0.148
X25.OH.Vit.D
1 (<20)	719	169(23.5)	ref		ref
2 (20~30)	3514	899(25.6)	1.12(0.93,1.35)	0.243	1.18(0.96,1.45)	0.125
3 (≥30)	1656	424(25.6)	1.12(0.91,1.37)	0.278	1.16(0.92,1.46)	0.202
P for trend2				0.391		0.360

## Sheet: TableS40(data_female_71)
	N	Event(%)	OR(95%CI)_crude	P_crude	OR(95%CI)_adj	P_adj
Continuous	7179	1087(15.1)	0.96(0.87,1.07)	0.453	1.04(0.93,1.16)	0.480
Continuous1	7179	1087(15.1)	1.00(0.99,1.01)	0.453	1.00(0.99,1.02)	0.480
Quartiles
Q1 (<17.6)	1756	277(15.8)	ref		ref
Q2 (17.6~21.6)	1744	292(16.7)	1.07(0.90,1.29)	0.437	1.16(0.95,1.41)	0.143
Q3 (21.6~25.4)	1753	263(15.0)	0.94(0.78,1.13)	0.527	1.07(0.88,1.31)	0.474
Q4 (≥25.4)	1736	255(14.7)	0.92(0.76,1.11)	0.372	1.04(0.85,1.27)	0.709
P for trend				0.199		0.895
Categories
Q1 (<17.6)1	1756	277(15.8)	ref		ref
Q2-Q3 (17.6~25.4)	3497	555(15.9)	1.01(0.86,1.18)	0.928	1.12(0.94,1.32)	0.208
Q4 (≥25.4)1	1736	255(14.7)	0.92(0.76,1.11)	0.372	1.04(0.85,1.27)	0.708
P for trend1				0.378		0.696
X25.OH.Vit.D
1 (<20)	2754	449(16.3)	ref		ref
2 (20~30)	3658	550(15.0)	0.91(0.79,1.04)	0.166	1.02(0.89,1.19)	0.744
3 (≥30)	577	88(15.3)	0.92(0.72,1.18)	0.532	1.04(0.80,1.36)	0.775
P for trend2				0.230		0.707
